# Supplementary material for: Alcohol-and-HIV-Induced Lysosomal Dysfunction Regulates Extracellular Vesicles Secretion in Vitro and in Liver-Humanized Mice
Source: Biology (Basel). 2021 Jan 5;10(1):29. doi: 10.3390/biology10010029 (PMC7824801; doi:10.3390/biology10010029)
Supplement: Supplementary file 1 [file biology-10-00029-s001.zip]

Archive with 3 entries (2 files):
- supplementary/
- supplementary/biology-1058295-sup.pdf
- supplementary/biology-1058295-WB.pdf
